# Supplementary material for: Basal inferoseptal segment is highly susceptible to deformation in the clinical spectrum of transthyretin-derived amyloid cardiomyopathy
Source: Eur Heart J Open. 2024 Sep 2;4(5):oeae076. doi: 10.1093/ehjopen/oeae076 (PMC11404357; doi:10.1093/ehjopen/oeae076)
Supplement: oeae076_Supplementary_Data [file oeae076_supplementary_data.zip]

Archive with 6 entries (6 files):
- Supplemental Figure 1 Tsuruda T et al..pptx
- Supplemental Figure 2 Tsuruda T et al..pptx
- Supplemental Figure 3 Tsuruda T et al..pptx
- Supplemental Table 1 Tsuruda T et al..pptx
- Supplemental Table 2 Tsuruda T et al..pptx
- Supplemental Table 3 Tsuruda T et al..pptx
